# Supplementary material for: Three new species of the genus Trilacuna Tong & Li, 2007 (Araneae, Oonopidae) from China
Source: Zookeys. 2026 Jun 25;1283:205–21. doi: 10.3897/zookeys.1283.194474 (PMC13329425; doi:10.3897/zookeys.1283.194474)
Supplement: XML Treatment for Trilacuna [file zookeys.1283.194474-treatment1.xml]

<!DOCTYPE tp:taxon-treatment
  PUBLIC "-//TaxonX//DTD Taxonomic Treatment Publishing DTD v0 20100105//EN" "tax-treatment-NSO.dtd">
<tp:taxon-treatment xmlns:tp="http://www.plazi.org/taxpub"><tp:treatment-meta><kwd-group><label>Taxon classification</label><kwd>
                <named-content content-type="kingdom">
                  <named-content content-type="taxon-name">
                    <named-content content-type="kingdom">Animalia</named-content>
                  </named-content>
                </named-content>
              </kwd><kwd>
                <named-content content-type="order">Araneae</named-content>
              </kwd><kwd>
                <named-content content-type="family">Oonopidae</named-content>
              </kwd></kwd-group><mixed-citation publication-type="journal"><person-group><name><surname>Wang</surname><given-names>Siyi</given-names></name><name><surname>Bai</surname><given-names>Shuchong</given-names></name><name><surname>Tong</surname><given-names>Yanfeng</given-names></name><name><surname>Bian</surname><given-names>Dongju</given-names></name><name><surname>Li</surname><given-names>Shuqiang</given-names></name></person-group><article-title>Three new species of the genus <italic><tp:taxon-name><tp:taxon-name-part taxon-name-part-type="genus" reg="Trilacuna">Trilacuna</tp:taxon-name-part></tp:taxon-name></italic> Tong &amp; Li, 2007 (<tp:taxon-name><tp:taxon-name-part taxon-name-part-type="order" reg="Araneae">Araneae</tp:taxon-name-part></tp:taxon-name>, <tp:taxon-name><tp:taxon-name-part taxon-name-part-type="family" reg="Oonopidae">Oonopidae</tp:taxon-name-part></tp:taxon-name>) from China</article-title><source>Zookeys</source><day>25</day><month>06</month><year>2026</year><volume>1283</volume><fpage>205</fpage><lpage>221</lpage><pub-id pub-id-type="doi">10.3897/zookeys.1283.194474</pub-id></mixed-citation></tp:treatment-meta><tp:nomenclature><label>Genus</label><tp:taxon-name><object-id xmlns:xlink="http://www.w3.org/1999/xlink" content-type="arpha" xlink:type="simple">EC6BF4AD-5A95-5200-962C-96F490D9E41C</object-id>
                    		<tp:taxon-name-part taxon-name-part-type="genus" reg="Trilacuna">Trilacuna</tp:taxon-name-part>
                    	</tp:taxon-name><tp:taxon-authority>Tong &amp; Li, 2007</tp:taxon-authority><tp:nomenclature-citation-list><tp:nomenclature-citation><tp:taxon-name>
                  <tp:taxon-name-part taxon-name-part-type="genus" reg="Trilacuna">Trilacuna</tp:taxon-name-part>
                </tp:taxon-name><comment> Tong &amp; Li, 2007: 333; <xref ref-type="bibr" rid="B5">Grismado et al. 2014</xref>: 26.</comment></tp:nomenclature-citation></tp:nomenclature-citation-list></tp:nomenclature><tp:treatment-sec sec-type="Type species"><title>Type species.</title><p><italic><tp:taxon-name><tp:taxon-name-part taxon-name-part-type="genus" reg="Trilacuna">Trilacuna</tp:taxon-name-part> <tp:taxon-name-part taxon-name-part-type="species" reg="rastrum">rastrum</tp:taxon-name-part></tp:taxon-name></italic> Tong &amp; Li, 2007.</p></tp:treatment-sec><tp:treatment-sec sec-type="Diagnosis"><title>Diagnosis.</title><p><italic><tp:taxon-name><tp:taxon-name-part taxon-name-part-type="genus" reg="Trilacuna">Trilacuna</tp:taxon-name-part></tp:taxon-name></italic> differs from other oonopid genera, except those of the “<italic><tp:taxon-name><tp:taxon-name-part taxon-name-part-type="genus" reg="Dysderoides">Dysderoides</tp:taxon-name-part></tp:taxon-name></italic> complex” (including <italic><tp:taxon-name><tp:taxon-name-part taxon-name-part-type="genus" reg="Bannana">Bannana</tp:taxon-name-part></tp:taxon-name></italic> Tong &amp; Li, 2015, <italic><tp:taxon-name><tp:taxon-name-part taxon-name-part-type="genus" reg="Dysderoides">Dysderoides</tp:taxon-name-part></tp:taxon-name></italic> Fage, 1946, <italic><tp:taxon-name><tp:taxon-name-part taxon-name-part-type="genus" reg="Himalayana">Himalayana</tp:taxon-name-part></tp:taxon-name></italic> Grismado, 2014, and <italic><tp:taxon-name><tp:taxon-name-part taxon-name-part-type="genus" reg="Trilacuna">Trilacuna</tp:taxon-name-part></tp:taxon-name></italic>), by the enlarged male palpal femur, the very complex embolus-conductor system, and the notched labium. Males are distinguished from <italic><tp:taxon-name><tp:taxon-name-part taxon-name-part-type="genus" reg="Dysderoides">Dysderoides</tp:taxon-name-part></tp:taxon-name></italic> by the fully developed eyes and the absence of macrosetae on legs III and IV, from <italic><tp:taxon-name><tp:taxon-name-part taxon-name-part-type="genus" reg="Bannana">Bannana</tp:taxon-name-part></tp:taxon-name></italic> by the normally developed eyes and usually granulated carapace, and from <italic><tp:taxon-name><tp:taxon-name-part taxon-name-part-type="genus" reg="Himalayana">Himalayana</tp:taxon-name-part></tp:taxon-name></italic> by lacking a sharp prolateral dorsal projection on the bulb. Females differ from all three genera in having an elongate postepigastric scutum that covers nearly the entire ventral abdomen (<xref ref-type="bibr" rid="B5">Grismado et al. 2014</xref>; <xref ref-type="bibr" rid="B18">Tong et al. 2020</xref>).</p></tp:treatment-sec><tp:treatment-sec sec-type="Composition"><title>Composition.</title><p>58 species, including three described here.</p></tp:treatment-sec><tp:treatment-sec sec-type="Distribution"><title>Distribution.</title><p>Iran to the Korean Peninsula.</p></tp:treatment-sec><ref-list><ref id="B5"><mixed-citation xmlns:xlink="http://www.w3.org/1999/xlink" xlink:type="simple">Grismado CJ, Deeleman-Reinhold CL, Piacentini LN, Izquierdo MA, Ramírez MJ (2014) Taxonomic review of the goblin spiders of the genus <italic><tp:taxon-name><tp:taxon-name-part taxon-name-part-type="genus">Dysderoides</tp:taxon-name-part></tp:taxon-name></italic> Fage and their Himalayan relatives of the genera <italic><tp:taxon-name><tp:taxon-name-part taxon-name-part-type="genus">Trilacuna</tp:taxon-name-part></tp:taxon-name></italic> Tong and Li and <italic><tp:taxon-name><tp:taxon-name-part taxon-name-part-type="genus">Himalayana</tp:taxon-name-part></tp:taxon-name></italic>, new genus (<tp:taxon-name><tp:taxon-name-part taxon-name-part-type="order">Araneae</tp:taxon-name-part></tp:taxon-name>, <tp:taxon-name><tp:taxon-name-part taxon-name-part-type="family">Oonopidae</tp:taxon-name-part></tp:taxon-name>). Bulletin of the American Museum of Natural History 387: 1–108. <ext-link xlink:href="10.5531/sd.sp.1" ext-link-type="doi" xlink:type="simple">https://doi.org/10.5531/sd.sp.1</ext-link></mixed-citation></ref><ref id="B18"><mixed-citation xmlns:xlink="http://www.w3.org/1999/xlink" xlink:type="simple">Tong Y, Li S, Bian D (2020) Taxonomic studies on the genus <italic><tp:taxon-name><tp:taxon-name-part taxon-name-part-type="genus">Trilacuna</tp:taxon-name-part></tp:taxon-name></italic> (<tp:taxon-name><tp:taxon-name-part taxon-name-part-type="order">Araneae</tp:taxon-name-part></tp:taxon-name>, <tp:taxon-name><tp:taxon-name-part taxon-name-part-type="family">Oonopidae</tp:taxon-name-part></tp:taxon-name>) from Myanmar. ZooKeys 960: 39–62. <ext-link xlink:href="10.3897/zookeys.960.54053" ext-link-type="doi" xlink:type="simple">https://doi.org/10.3897/zookeys.960.54053</ext-link></mixed-citation></ref></ref-list></tp:taxon-treatment>
