# Supplementary material for: Three new species of the genus Trilacuna Tong & Li, 2007 (Araneae, Oonopidae) from China
Source: Zookeys. 2026 Jun 25;1283:205–21. doi: 10.3897/zookeys.1283.194474 (PMC13329425; doi:10.3897/zookeys.1283.194474)
Supplement: XML Treatment for Trilacuna batang [file zookeys.1283.194474-treatment2.xml]

<!DOCTYPE tp:taxon-treatment
  PUBLIC "-//TaxonX//DTD Taxonomic Treatment Publishing DTD v0 20100105//EN" "tax-treatment-NSO.dtd">
<tp:taxon-treatment xmlns:tp="http://www.plazi.org/taxpub"><tp:treatment-meta><kwd-group><label>Taxon classification</label><kwd>
                <named-content content-type="kingdom">
                  <named-content content-type="taxon-name">
                    <named-content content-type="kingdom">Animalia</named-content>
                  </named-content>
                </named-content>
              </kwd><kwd>
                <named-content content-type="order">Araneae</named-content>
              </kwd><kwd>
                <named-content content-type="family">Oonopidae</named-content>
              </kwd></kwd-group><mixed-citation publication-type="journal"><person-group><name><surname>Wang</surname><given-names>Siyi</given-names></name><name><surname>Bai</surname><given-names>Shuchong</given-names></name><name><surname>Tong</surname><given-names>Yanfeng</given-names></name><name><surname>Bian</surname><given-names>Dongju</given-names></name><name><surname>Li</surname><given-names>Shuqiang</given-names></name></person-group><article-title>Three new species of the genus <italic><tp:taxon-name><tp:taxon-name-part taxon-name-part-type="genus" reg="Trilacuna">Trilacuna</tp:taxon-name-part></tp:taxon-name></italic> Tong &amp; Li, 2007 (<tp:taxon-name><tp:taxon-name-part taxon-name-part-type="order" reg="Araneae">Araneae</tp:taxon-name-part></tp:taxon-name>, <tp:taxon-name><tp:taxon-name-part taxon-name-part-type="family" reg="Oonopidae">Oonopidae</tp:taxon-name-part></tp:taxon-name>) from China</article-title><source>Zookeys</source><day>25</day><month>06</month><year>2026</year><volume>1283</volume><fpage>205</fpage><lpage>221</lpage><pub-id pub-id-type="doi">10.3897/zookeys.1283.194474</pub-id></mixed-citation></tp:treatment-meta><tp:nomenclature><tp:taxon-name><object-id xmlns:xlink="http://www.w3.org/1999/xlink" content-type="arpha" xlink:type="simple">5D00DE0D-61F7-540C-8740-2B56D54A3CE3</object-id>
                    		<tp:taxon-name-part taxon-name-part-type="genus" reg="Trilacuna">Trilacuna</tp:taxon-name-part> <tp:taxon-name-part taxon-name-part-type="species" reg="batang">batang</tp:taxon-name-part>
                    	
                    		<object-id xmlns:xlink="http://www.w3.org/1999/xlink" content-type="zoobank" xlink:type="simple">https://zoobank.org/FA4E525E-DAAA-4322-A130-F86FF85202D9</object-id>
                    	</tp:taxon-name><tp:taxon-authority>Tong &amp; Li</tp:taxon-authority><tp:taxon-status xmlns:xlink="http://www.w3.org/1999/xlink" xlink:type="simple">sp. nov.</tp:taxon-status><xref ref-type="fig" rid="F1">Figs 1</xref><xref ref-type="fig" rid="F2">, 2</xref><xref ref-type="fig" rid="F3">, 3</xref><xref ref-type="fig" rid="F10">, 10A</xref><xref ref-type="fig" rid="F10">, B</xref><xref ref-type="fig" rid="F10">, G</xref></tp:nomenclature><tp:treatment-sec sec-type="Common name"><title>Common name.</title><p>巴塘三窝蛛.</p><fig id="F1" position="float" orientation="portrait"><object-id xmlns:xlink="http://www.w3.org/1999/xlink" content-type="doi" xlink:type="simple">10.3897/zookeys.1283.194474.figure1</object-id><object-id xmlns:xlink="http://www.w3.org/1999/xlink" content-type="arpha" xlink:type="simple">091D3E8A-5987-5370-8DFB-9E03E0EC1E1E</object-id><label>Figure 1.</label><caption><p><italic><tp:taxon-name><tp:taxon-name-part taxon-name-part-type="genus" reg="Trilacuna">Trilacuna</tp:taxon-name-part> <tp:taxon-name-part taxon-name-part-type="species" reg="batang">batang</tp:taxon-name-part></tp:taxon-name></italic> sp. nov., male holotype. <bold>A, C, E</bold>. Habitus, dorsal, ventral and lateral views; <bold>B, D, F, H</bold>. Cephalothorax, dorsal, ventral, lateral and anterior views; <bold>G</bold>. Abdomen, ventral view. Scale bars: 0.4 mm.</p></caption><graphic xmlns:xlink="http://www.w3.org/1999/xlink" xlink:href="zookeys-1283-205_article-194474__-g001.jpg" id="oo_1695434.jpg" position="float" orientation="portrait" xlink:type="simple"><uri content-type="original_file" xlink:type="simple">https://binary.pensoft.net/fig/1695434</uri></graphic></fig><fig id="F2" position="float" orientation="portrait"><object-id xmlns:xlink="http://www.w3.org/1999/xlink" content-type="doi" xlink:type="simple">10.3897/zookeys.1283.194474.figure2</object-id><object-id xmlns:xlink="http://www.w3.org/1999/xlink" content-type="arpha" xlink:type="simple">24098F67-FFF6-5448-813A-3ED9B0C15652</object-id><label>Figure 2.</label><caption><p><italic><tp:taxon-name><tp:taxon-name-part taxon-name-part-type="genus" reg="Trilacuna">Trilacuna</tp:taxon-name-part> <tp:taxon-name-part taxon-name-part-type="species" reg="batang">batang</tp:taxon-name-part></tp:taxon-name></italic> sp. nov., male left palp. <bold>A, D</bold>. Prolateral views; <bold>B, F</bold>. Dorsal views; <bold>C, E</bold>. Retrolateral views; <bold>G, H</bold>. Bulb, prolateral and retrolateral views; <bold>I–K</bold>. Distal part of bulb, prolateral, dorsal and retrolateral views. Abbreviations: <abbrev xmlns:xlink="http://www.w3.org/1999/xlink" xlink:title="basal projection" xlink:type="simple">bp</abbrev> = basal projection; <abbrev xmlns:xlink="http://www.w3.org/1999/xlink" xlink:title="lateral branch" xlink:type="simple">lb</abbrev> = lateral branch; <abbrev xmlns:xlink="http://www.w3.org/1999/xlink" xlink:title="leaf-shaped lobes" xlink:type="simple">lsl</abbrev> = leaf-shaped lobes; <abbrev xmlns:xlink="http://www.w3.org/1999/xlink" xlink:title="median branch" xlink:type="simple">mb</abbrev> = median branch. Scale bars: 0.1 mm (<bold>A–C</bold>, <bold>G–H</bold>); 0.2 mm (<bold>D–F</bold>); 0.05 mm (<bold>I–K</bold>).</p></caption><graphic xmlns:xlink="http://www.w3.org/1999/xlink" xlink:href="zookeys-1283-205_article-194474__-g002.jpg" id="oo_1695435.jpg" position="float" orientation="portrait" xlink:type="simple"><uri content-type="original_file" xlink:type="simple">https://binary.pensoft.net/fig/1695435</uri></graphic></fig><fig id="F3" position="float" orientation="portrait"><object-id xmlns:xlink="http://www.w3.org/1999/xlink" content-type="doi" xlink:type="simple">10.3897/zookeys.1283.194474.figure3</object-id><object-id xmlns:xlink="http://www.w3.org/1999/xlink" content-type="arpha" xlink:type="simple">C8D372E8-3826-52DB-B936-11FC3337B3D7</object-id><label>Figure 3.</label><caption><p><italic><tp:taxon-name><tp:taxon-name-part taxon-name-part-type="genus" reg="Trilacuna">Trilacuna</tp:taxon-name-part> <tp:taxon-name-part taxon-name-part-type="species" reg="batang">batang</tp:taxon-name-part></tp:taxon-name></italic> sp. nov., female paratype. <bold>A, C, E</bold>. Habitus, dorsal, ventral and lateral views; <bold>B, D, F, H</bold>. Cephalothorax, dorsal, ventral, lateral and anterior views; <bold>G</bold>. Abdomen, ventral view. Scale bars: 0.4 mm.</p></caption><graphic xmlns:xlink="http://www.w3.org/1999/xlink" xlink:href="zookeys-1283-205_article-194474__-g003.jpg" id="oo_1695436.jpg" position="float" orientation="portrait" xlink:type="simple"><uri content-type="original_file" xlink:type="simple">https://binary.pensoft.net/fig/1695436</uri></graphic></fig></tp:treatment-sec><tp:treatment-sec sec-type="Type material"><title>Type material.</title><p><bold><italic>Holotype</italic></bold> China • ♂ (<abbrev xmlns:xlink="http://www.w3.org/1999/xlink" content-type="institution" xlink:title="Shenyang Normal University" xlink:type="simple">SYNU</abbrev>-903); Sichuan Prov., Batang Co., Zhubalong Town, Sangdagou; <named-content xmlns:xlink="http://www.w3.org/1999/xlink" content-type="dwc:verbatimCoordinates" xlink:type="simple">29°59'2.40"N, 99°7'37.20"E</named-content>, 2500 m elev.; 3.VI.2009; leg. Hui Zhai. <bold><italic>Paratypes</italic></bold> China • 2♀ (<abbrev xmlns:xlink="http://www.w3.org/1999/xlink" content-type="institution" xlink:title="Shenyang Normal University" xlink:type="simple">SYNU</abbrev>-904–905); same data as holotype.</p></tp:treatment-sec><tp:treatment-sec sec-type="Etymology"><title>Etymology.</title><p>The specific name is a noun in apposition taken from the type locality.</p></tp:treatment-sec><tp:treatment-sec sec-type="Diagnosis"><title>Diagnosis.</title><p>The new species is similar to <italic><tp:taxon-name><tp:taxon-name-part taxon-name-part-type="genus" reg="Trilacuna">T.</tp:taxon-name-part> <tp:taxon-name-part taxon-name-part-type="species" reg="gongshan">gongshan</tp:taxon-name-part></tp:taxon-name></italic> Tong, Zhang &amp; Li, 2019 in the granulate carapace and the triangular bulb, but can be distinguished by the leaf-shaped lobes of the psembolus (basal two lobes widely separated from the distal one, vs. three closely adjacent tooth-like lobes; cf. Fig. <xref ref-type="fig" rid="F2">2I, J</xref> and <xref ref-type="bibr" rid="B19">Tong et al. 2019</xref>: fig. 11B, D), the palpal femur nearly globular (vs. width/length = 0.6; cf. Fig. <xref ref-type="fig" rid="F2">2A, D, E</xref> and <xref ref-type="bibr" rid="B19">Tong et al. 2019</xref>: figs 11A, 23A) and the recurved, strongly sclerotized arches of epigastric area (vs. weakly sclerotized; cf. Figs <xref ref-type="fig" rid="F3">3G</xref>, <xref ref-type="fig" rid="F10">10A</xref>and <xref ref-type="bibr" rid="B19">Tong et al. 2019</xref>: fig. 24G).</p></tp:treatment-sec><tp:treatment-sec sec-type="Description"><title>Description.</title><p><bold>Male. <italic>Body</italic></bold>: yellow, legs pale yellow; habitus as in Fig. <xref ref-type="fig" rid="F1">1A, C, E</xref>; body length 1.67. <bold><italic>Carapace</italic></bold> (Fig. <xref ref-type="fig" rid="F1">1B, F</xref>): 0.78 long, 0.64 wide; lateral sides granulate. <bold><italic>Eyes</italic></bold> (Fig. <xref ref-type="fig" rid="F1">1B, H</xref>): well developed; <abbrev xmlns:xlink="http://www.w3.org/1999/xlink" xlink:title="anterior lateral eyes" xlink:type="simple">ALE</abbrev> largest, <abbrev xmlns:xlink="http://www.w3.org/1999/xlink" xlink:title="posterior lateral eyes" xlink:type="simple">PLE</abbrev> smallest; posterior eye row recurved from above, straight from front; <abbrev xmlns:xlink="http://www.w3.org/1999/xlink" xlink:title="anterior lateral eyes" xlink:type="simple">ALE</abbrev> separated from edge of carapace by 1.1 diameters. <bold><italic>Mouthparts</italic></bold> (Figs <xref ref-type="fig" rid="F1">1D</xref>, <xref ref-type="fig" rid="F10">10G</xref>): endites distally branched. <bold><italic>Sternum</italic></bold> (Fig. <xref ref-type="fig" rid="F1">1D</xref>): surface smooth, medial area strongly rugose. <bold><italic>Abdomen</italic></bold> (Fig. <xref ref-type="fig" rid="F1">1A, C, E, G</xref>): 0.93 long, 0.55 wide; sperm pore situated in front of anterior spiracles; apodemes present, posterior spiracles connected by shallow groove. <bold><italic>Palp</italic></bold> (Fig. <xref ref-type="fig" rid="F2">2A–K</xref>): yellowish; 0.53 long (0.15, 0.12, 0.12, 0.14); femur globular (width/length = 1.0); patella as long as tibia; cymbium about 1.2 times the length of tibia; bulb triangular; psembolus complex, with basal projection (<abbrev xmlns:xlink="http://www.w3.org/1999/xlink" xlink:title="basal projection" xlink:type="simple">bp</abbrev>), leaf-shaped lobes (<abbrev xmlns:xlink="http://www.w3.org/1999/xlink" xlink:title="leaf-shaped lobes" xlink:type="simple">lsl</abbrev>), broad median branch (<abbrev xmlns:xlink="http://www.w3.org/1999/xlink" xlink:title="median branch" xlink:type="simple">mb</abbrev>) and lateral branch (<abbrev xmlns:xlink="http://www.w3.org/1999/xlink" xlink:title="lateral branch" xlink:type="simple">lb</abbrev>), surrounded by numerous fiber structures.</p><p><bold>Female</bold>. Same as male except as noted. Body length 1.81; habitus as in Fig. <xref ref-type="fig" rid="F3">3A, C, E</xref>. Carapace 0.77 long, 0.64 wide (Fig. <xref ref-type="fig" rid="F3">3B, D, F, H</xref>). <bold><italic>Abdomen</italic></bold>: 1.05 long, 0.55 wide. <bold><italic>Epigastric area</italic></bold> (Figs <xref ref-type="fig" rid="F3">3G</xref>, <xref ref-type="fig" rid="F10">10A</xref>): with recurved, strongly sclerotized arches (<abbrev xmlns:xlink="http://www.w3.org/1999/xlink" xlink:title="sclerotized, recurved arches" xlink:type="simple">sar</abbrev>). <bold><italic>Vulva</italic></bold> (Fig. <xref ref-type="fig" rid="F10">10B</xref>): with narrow, curved transverse sclerite (<abbrev xmlns:xlink="http://www.w3.org/1999/xlink" xlink:title="transverse sclerite" xlink:type="simple">tsc</abbrev>); with anterior slender stick-shaped sclerite (as) and posterior small globular structure (glo); transverse bars (<abbrev xmlns:xlink="http://www.w3.org/1999/xlink" xlink:title="transverse bars" xlink:type="simple">tba</abbrev>) with pair of short lateral apodemes (ap).</p></tp:treatment-sec><tp:treatment-sec sec-type="Distribution"><title>Distribution.</title><p>Known only from the type locality (Fig. <xref ref-type="fig" rid="F11">11</xref>).</p></tp:treatment-sec><tp:treatment-sec><!--Section generated to contain objects referenced in tp:taxon-treatment.--><fig id="F10" position="float" orientation="portrait"><object-id xmlns:xlink="http://www.w3.org/1999/xlink" content-type="doi" xlink:type="simple">10.3897/zookeys.1283.194474.figure10</object-id><object-id xmlns:xlink="http://www.w3.org/1999/xlink" content-type="arpha" xlink:type="simple">4F6A2F80-8EBF-59D4-A38F-F8D8BE0A613A</object-id><label>Figure 10.</label><caption><p><italic><tp:taxon-name><tp:taxon-name-part taxon-name-part-type="genus" reg="Trilacuna">Trilacuna</tp:taxon-name-part></tp:taxon-name></italic> spp. <bold>A–F</bold>. Vulvae; <bold>G–I</bold>. Male labium and endites. <bold>A, B</bold>. <italic><tp:taxon-name><tp:taxon-name-part taxon-name-part-type="genus" reg="Trilacuna">Trilacuna</tp:taxon-name-part> <tp:taxon-name-part taxon-name-part-type="species" reg="batang">batang</tp:taxon-name-part></tp:taxon-name></italic> sp. nov.; <bold>C, D</bold>. <italic><tp:taxon-name><tp:taxon-name-part taxon-name-part-type="genus" reg="Trilacuna">Trilacuna</tp:taxon-name-part> <tp:taxon-name-part taxon-name-part-type="species" reg="kangding">kangding</tp:taxon-name-part></tp:taxon-name></italic> sp. nov.; <bold>E, F</bold>. <italic><tp:taxon-name><tp:taxon-name-part taxon-name-part-type="genus" reg="Trilacuna">Trilacuna</tp:taxon-name-part> <tp:taxon-name-part taxon-name-part-type="species" reg="shennongjia">shennongjia</tp:taxon-name-part></tp:taxon-name></italic> sp. nov.; <bold>A, C, E, G–I</bold>. Ventral views; <bold>B, D, F</bold>. Dorsal views. Abbreviations: <abbrev xmlns:xlink="http://www.w3.org/1999/xlink" xlink:title="apodeme" xlink:type="simple">ap</abbrev> = apodeme; <abbrev xmlns:xlink="http://www.w3.org/1999/xlink" xlink:title="anterior sclerite" xlink:type="simple">as</abbrev> = anterior sclerite; <abbrev xmlns:xlink="http://www.w3.org/1999/xlink" xlink:title="globular structure" xlink:type="simple">glo</abbrev> = globular structure; <abbrev xmlns:xlink="http://www.w3.org/1999/xlink" xlink:title="posterior spiracle" xlink:type="simple">psp</abbrev> = posterior spiracle; <abbrev xmlns:xlink="http://www.w3.org/1999/xlink" xlink:title="sclerotized, recurved arches" xlink:type="simple">sar</abbrev> = sclerotized, recurved arches; <abbrev xmlns:xlink="http://www.w3.org/1999/xlink" xlink:title="transverse bars" xlink:type="simple">tba</abbrev> = transverse bars; <abbrev xmlns:xlink="http://www.w3.org/1999/xlink" xlink:title="transverse sclerite" xlink:type="simple">tsc</abbrev> = transverse sclerite; <abbrev xmlns:xlink="http://www.w3.org/1999/xlink" xlink:title="wing-like structure" xlink:type="simple">wls</abbrev> = wing-like structure. Scale bars: 0.1 mm.</p></caption><graphic xmlns:xlink="http://www.w3.org/1999/xlink" xlink:href="zookeys-1283-205_article-194474__-g010.jpg" id="oo_1695452.jpg" position="float" orientation="portrait" xlink:type="simple"><uri content-type="original_file" xlink:type="simple">https://binary.pensoft.net/fig/1695452</uri></graphic></fig><fig id="F11" position="float" orientation="portrait"><object-id xmlns:xlink="http://www.w3.org/1999/xlink" content-type="doi" xlink:type="simple">10.3897/zookeys.1283.194474.figure11</object-id><object-id xmlns:xlink="http://www.w3.org/1999/xlink" content-type="arpha" xlink:type="simple">ADD1DC50-89F6-5198-8E8C-E4D549F6283B</object-id><label>Figure 11.</label><caption><p>Distribution records of three new species from China. 1. <italic><tp:taxon-name><tp:taxon-name-part taxon-name-part-type="genus" reg="Trilacuna">Trilacuna</tp:taxon-name-part> <tp:taxon-name-part taxon-name-part-type="species" reg="batang">batang</tp:taxon-name-part></tp:taxon-name></italic> sp. nov.; 2. <italic><tp:taxon-name><tp:taxon-name-part taxon-name-part-type="genus" reg="Trilacuna">Trilacuna</tp:taxon-name-part> <tp:taxon-name-part taxon-name-part-type="species" reg="kangding">kangding</tp:taxon-name-part></tp:taxon-name></italic> sp. nov.; 3. <italic><tp:taxon-name><tp:taxon-name-part taxon-name-part-type="genus" reg="Trilacuna">Trilacuna</tp:taxon-name-part> <tp:taxon-name-part taxon-name-part-type="species" reg="shennongjia">shennongjia</tp:taxon-name-part></tp:taxon-name></italic> sp. nov.</p></caption><graphic xmlns:xlink="http://www.w3.org/1999/xlink" xlink:href="zookeys-1283-205_article-194474__-g011.jpg" id="oo_1695443.jpg" position="float" orientation="portrait" xlink:type="simple"><uri content-type="original_file" xlink:type="simple">https://binary.pensoft.net/fig/1695443</uri></graphic></fig></tp:treatment-sec><ref-list><ref id="B19"><mixed-citation xmlns:xlink="http://www.w3.org/1999/xlink" xlink:type="simple">Tong Y, Chen H, Bai S, Zhang Z, Li S (2019) Seven new species of the genus <italic><tp:taxon-name><tp:taxon-name-part taxon-name-part-type="genus">Trilacuna</tp:taxon-name-part></tp:taxon-name></italic> Tong &amp; Li, 2007 from Yunnan, China (<tp:taxon-name><tp:taxon-name-part taxon-name-part-type="order">Araneae</tp:taxon-name-part></tp:taxon-name>, <tp:taxon-name><tp:taxon-name-part taxon-name-part-type="family">Oonopidae</tp:taxon-name-part></tp:taxon-name>). ZooKeys 821: 11–44. <ext-link xlink:href="10.3897/zookeys.821.29599" ext-link-type="doi" xlink:type="simple">https://doi.org/10.3897/zookeys.821.29599</ext-link></mixed-citation></ref></ref-list></tp:taxon-treatment>
