# Supplementary material for: Three new species of the genus Trilacuna Tong & Li, 2007 (Araneae, Oonopidae) from China
Source: Zookeys. 2026 Jun 25;1283:205–21. doi: 10.3897/zookeys.1283.194474 (PMC13329425; doi:10.3897/zookeys.1283.194474)
Supplement: XML Treatment for Trilacuna kangding [file zookeys.1283.194474-treatment3.xml]

<!DOCTYPE tp:taxon-treatment
  PUBLIC "-//TaxonX//DTD Taxonomic Treatment Publishing DTD v0 20100105//EN" "tax-treatment-NSO.dtd">
<tp:taxon-treatment xmlns:tp="http://www.plazi.org/taxpub"><tp:treatment-meta><kwd-group><label>Taxon classification</label><kwd>
                <named-content content-type="kingdom">
                  <named-content content-type="taxon-name">
                    <named-content content-type="kingdom">Animalia</named-content>
                  </named-content>
                </named-content>
              </kwd><kwd>
                <named-content content-type="order">Araneae</named-content>
              </kwd><kwd>
                <named-content content-type="family">Oonopidae</named-content>
              </kwd></kwd-group><mixed-citation publication-type="journal"><person-group><name><surname>Wang</surname><given-names>Siyi</given-names></name><name><surname>Bai</surname><given-names>Shuchong</given-names></name><name><surname>Tong</surname><given-names>Yanfeng</given-names></name><name><surname>Bian</surname><given-names>Dongju</given-names></name><name><surname>Li</surname><given-names>Shuqiang</given-names></name></person-group><article-title>Three new species of the genus <italic><tp:taxon-name><tp:taxon-name-part taxon-name-part-type="genus" reg="Trilacuna">Trilacuna</tp:taxon-name-part></tp:taxon-name></italic> Tong &amp; Li, 2007 (<tp:taxon-name><tp:taxon-name-part taxon-name-part-type="order" reg="Araneae">Araneae</tp:taxon-name-part></tp:taxon-name>, <tp:taxon-name><tp:taxon-name-part taxon-name-part-type="family" reg="Oonopidae">Oonopidae</tp:taxon-name-part></tp:taxon-name>) from China</article-title><source>Zookeys</source><day>25</day><month>06</month><year>2026</year><volume>1283</volume><fpage>205</fpage><lpage>221</lpage><pub-id pub-id-type="doi">10.3897/zookeys.1283.194474</pub-id></mixed-citation></tp:treatment-meta><tp:nomenclature><tp:taxon-name><object-id xmlns:xlink="http://www.w3.org/1999/xlink" content-type="arpha" xlink:type="simple">B8A9F32A-3F49-5C2B-AF9F-B8E36B22910E</object-id>
                    		<tp:taxon-name-part taxon-name-part-type="genus" reg="Trilacuna">Trilacuna</tp:taxon-name-part> <tp:taxon-name-part taxon-name-part-type="species" reg="kangding">kangding</tp:taxon-name-part>
                    	
                    		<object-id xmlns:xlink="http://www.w3.org/1999/xlink" content-type="zoobank" xlink:type="simple">https://zoobank.org/A51B3BB9-1FF1-42A2-BCB7-CA55340D352A</object-id>
                    	</tp:taxon-name><tp:taxon-authority>Tong &amp; Li</tp:taxon-authority><tp:taxon-status xmlns:xlink="http://www.w3.org/1999/xlink" xlink:type="simple">sp. nov.</tp:taxon-status><xref ref-type="fig" rid="F4">Figs 4</xref><xref ref-type="fig" rid="F5">, 5</xref><xref ref-type="fig" rid="F6">, 6</xref><xref ref-type="fig" rid="F10">, 10C</xref><xref ref-type="fig" rid="F10">, D</xref><xref ref-type="fig" rid="F10">, H</xref></tp:nomenclature><tp:treatment-sec sec-type="Common name"><title>Common name.</title><p>康定三窝蛛.</p><fig id="F4" position="float" orientation="portrait"><object-id xmlns:xlink="http://www.w3.org/1999/xlink" content-type="doi" xlink:type="simple">10.3897/zookeys.1283.194474.figure4</object-id><object-id xmlns:xlink="http://www.w3.org/1999/xlink" content-type="arpha" xlink:type="simple">B4C1BB93-EB48-57F8-9473-9C4644C21861</object-id><label>Figure 4.</label><caption><p><italic><tp:taxon-name><tp:taxon-name-part taxon-name-part-type="genus" reg="Trilacuna">Trilacuna</tp:taxon-name-part> <tp:taxon-name-part taxon-name-part-type="species" reg="kangding">kangding</tp:taxon-name-part></tp:taxon-name></italic> sp. nov., male holotype. <bold>A, C, E</bold>. Habitus, dorsal, ventral and lateral views; <bold>B, D, F, H</bold>. Cephalothorax, dorsal, ventral, lateral and anterior views; white arrow shows the rows of ridges; <bold>G</bold>. Abdomen, ventral view; black arrow shows the small spot. Scale bars: 0.4 mm.</p></caption><graphic xmlns:xlink="http://www.w3.org/1999/xlink" xlink:href="zookeys-1283-205_article-194474__-g004.jpg" id="oo_1695437.jpg" position="float" orientation="portrait" xlink:type="simple"><uri content-type="original_file" xlink:type="simple">https://binary.pensoft.net/fig/1695437</uri></graphic></fig><fig id="F5" position="float" orientation="portrait"><object-id xmlns:xlink="http://www.w3.org/1999/xlink" content-type="doi" xlink:type="simple">10.3897/zookeys.1283.194474.figure5</object-id><object-id xmlns:xlink="http://www.w3.org/1999/xlink" content-type="arpha" xlink:type="simple">607FF7ED-156D-55E3-8514-9749B6DD5F60</object-id><label>Figure 5.</label><caption><p><italic><tp:taxon-name><tp:taxon-name-part taxon-name-part-type="genus" reg="Trilacuna">Trilacuna</tp:taxon-name-part> <tp:taxon-name-part taxon-name-part-type="species" reg="kangding">kangding</tp:taxon-name-part></tp:taxon-name></italic> sp. nov., male left palp. <bold>A, D</bold>. Prolateral views; <bold>B, E</bold>. Retrolateral views; <bold>C, F</bold>. Dorsal views; arrows show the apophysis; <bold>G, H</bold>. Bulb, prolateral and retrolateral views; <bold>I–K</bold>. Distal part of bulb, prolateral, dorsal and retrolateral views; arrow shows the apophysis. Abbreviations: <abbrev xmlns:xlink="http://www.w3.org/1999/xlink" xlink:title="basal projection" xlink:type="simple">bp</abbrev> = basal projection; <abbrev xmlns:xlink="http://www.w3.org/1999/xlink" xlink:title="lateral branch" xlink:type="simple">lb</abbrev> = lateral branch; <abbrev xmlns:xlink="http://www.w3.org/1999/xlink" xlink:title="median branch" xlink:type="simple">mb</abbrev> = median branch. Scale bars: 0.1 mm (<bold>A–H</bold>); 0.05 mm (<bold>I–K</bold>).</p></caption><graphic xmlns:xlink="http://www.w3.org/1999/xlink" xlink:href="zookeys-1283-205_article-194474__-g005.jpg" id="oo_1695438.jpg" position="float" orientation="portrait" xlink:type="simple"><uri content-type="original_file" xlink:type="simple">https://binary.pensoft.net/fig/1695438</uri></graphic></fig><fig id="F6" position="float" orientation="portrait"><object-id xmlns:xlink="http://www.w3.org/1999/xlink" content-type="doi" xlink:type="simple">10.3897/zookeys.1283.194474.figure6</object-id><object-id xmlns:xlink="http://www.w3.org/1999/xlink" content-type="arpha" xlink:type="simple">F4427F3F-6F65-5571-8C12-D8FF881A7A10</object-id><label>Figure 6.</label><caption><p><italic><tp:taxon-name><tp:taxon-name-part taxon-name-part-type="genus" reg="Trilacuna">Trilacuna</tp:taxon-name-part> <tp:taxon-name-part taxon-name-part-type="species" reg="kangding">kangding</tp:taxon-name-part></tp:taxon-name></italic> sp. nov., female paratype. <bold>A, C, E</bold>. Habitus, dorsal, ventral and lateral views; <bold>B, D, F, H</bold>. Cephalothorax, dorsal, ventral, lateral and anterior views; <bold>G</bold>. Abdomen, ventral view. Scale bars: 0.4 mm.</p></caption><graphic xmlns:xlink="http://www.w3.org/1999/xlink" xlink:href="zookeys-1283-205_article-194474__-g006.jpg" id="oo_1695439.jpg" position="float" orientation="portrait" xlink:type="simple"><uri content-type="original_file" xlink:type="simple">https://binary.pensoft.net/fig/1695439</uri></graphic></fig></tp:treatment-sec><tp:treatment-sec sec-type="Type material"><title>Type material.</title><p><bold><italic>Holotype</italic></bold> China • ♂ (<abbrev xmlns:xlink="http://www.w3.org/1999/xlink" content-type="institution" xlink:title="Shenyang Normal University" xlink:type="simple">SYNU</abbrev>-927); Sichuan Prov., Kangding, Shelian Township; <named-content xmlns:xlink="http://www.w3.org/1999/xlink" content-type="dwc:verbatimCoordinates" xlink:type="simple">30°13'1.20"N, 102°11'56.40"E</named-content>, 1472 m elev.; 21.V.2009; leg. Hui Zhai. <bold><italic>Paratypes</italic></bold> China • 1♀ (<abbrev xmlns:xlink="http://www.w3.org/1999/xlink" content-type="institution" xlink:title="Shenyang Normal University" xlink:type="simple">SYNU</abbrev>-928); same data as holotype • 1♀ (<abbrev xmlns:xlink="http://www.w3.org/1999/xlink" content-type="institution" xlink:title="Shenyang Normal University" xlink:type="simple">SYNU</abbrev>-907); Sichuan Prov., Luding Coun., west of Moxi Town, banks of Dadu River; <named-content xmlns:xlink="http://www.w3.org/1999/xlink" content-type="dwc:verbatimCoordinates" xlink:type="simple">29°38'32.6"N, 102°7'18.89"E</named-content>; 20.V.2009; leg. Hui Zhai.</p></tp:treatment-sec><tp:treatment-sec sec-type="Etymology"><title>Etymology.</title><p>The specific name is a noun in apposition taken from the type locality.</p></tp:treatment-sec><tp:treatment-sec sec-type="Diagnosis"><title>Diagnosis.</title><p>The new species is similar to <italic><tp:taxon-name><tp:taxon-name-part taxon-name-part-type="genus" reg="Trilacuna">T.</tp:taxon-name-part> <tp:taxon-name-part taxon-name-part-type="species" reg="jimengi">jimengi</tp:taxon-name-part></tp:taxon-name></italic> Dai &amp; Tong, 2025 in the kidney-shaped bulb and the small apophysis on subapical region of the bulb, but can be distinguished by the elongated palpal femur (width/length = 0.67 vs. 0.75; cf. Fig. <xref ref-type="fig" rid="F5">5A, D</xref> and <xref ref-type="bibr" rid="B3">Dai et al. 2025c</xref>: fig. 2A, D), the granulate carapace (vs. smooth; cf. Figs <xref ref-type="fig" rid="F4">4B</xref>, <xref ref-type="fig" rid="F4">4F</xref>, <xref ref-type="fig" rid="F6">6B</xref>, <xref ref-type="fig" rid="F6">6F</xref>and <xref ref-type="bibr" rid="B3">Dai et al. 2025c</xref>: figs 1B, F, 3B, F), the rows of ridges on posterior part of sternum (vs. on median part; cf. Fig. <xref ref-type="fig" rid="F4">4D</xref> and <xref ref-type="bibr" rid="B3">Dai et al. 2025c</xref>: fig. 1D), and the smooth anterior margin of the postepigastric scutum (vs. with a triangular notch; cf. Figs <xref ref-type="fig" rid="F6">6G</xref>, <xref ref-type="fig" rid="F10">10C</xref>and <xref ref-type="bibr" rid="B3">Dai et al. 2025c</xref>: figs 3G, 7a).</p></tp:treatment-sec><tp:treatment-sec sec-type="Description"><title>Description.</title><p><bold>Male. <italic>Body</italic></bold>: yellow, legs pale yellow; habitus as in Fig. <xref ref-type="fig" rid="F4">4A, C, E</xref>; body length 1.71. <bold><italic>Carapace</italic></bold> (Fig. <xref ref-type="fig" rid="F4">4B, F</xref>): 0.81 long, 0.64 wide; lateral sides granulate. <bold><italic>Eyes</italic></bold> (Fig. <xref ref-type="fig" rid="F4">4B, H</xref>): well developed; <abbrev xmlns:xlink="http://www.w3.org/1999/xlink" xlink:title="anterior lateral eyes" xlink:type="simple">ALE</abbrev> largest, <abbrev xmlns:xlink="http://www.w3.org/1999/xlink" xlink:title="posterior lateral eyes" xlink:type="simple">PLE</abbrev> smallest; posterior eye row recurved from above, procurved from front; <abbrev xmlns:xlink="http://www.w3.org/1999/xlink" xlink:title="anterior lateral eyes" xlink:type="simple">ALE</abbrev> separated from edge of carapace by 1.0 diameters. <bold><italic>Mouthparts</italic></bold> (Figs <xref ref-type="fig" rid="F4">4D</xref>, <xref ref-type="fig" rid="F10">10H</xref>): endites distally branched. <bold><italic>Sternum</italic></bold> (Fig. <xref ref-type="fig" rid="F4">4D</xref>): surface smooth, medial area strongly rugose; with several rows of ridges on posterior part. <bold><italic>Abdomen</italic></bold> (Fig. <xref ref-type="fig" rid="F4">4A, C, E, G</xref>): 0.87 long, 0.57 wide; sperm pore situated in front of anterior spiracles; apodemes present, posterior spiracles connected by shallow groove; with small spot situated between posterior spiracles. <bold><italic>Palp</italic></bold> (Fig. <xref ref-type="fig" rid="F5">5A–K</xref>): yellow; 0.51 long (0.16, 0.11, 0.10, 0.14); femur elongated (width/length = 0.67); patella subequal to tibia; cymbium about 1.4 times the length of tibia; bulb kidney-shape, tapering apically, with a small apophysis on subapical region (arrows in Fig. <xref ref-type="fig" rid="F5">5C, F, J</xref>); psembolus complex, with basal projection (<abbrev xmlns:xlink="http://www.w3.org/1999/xlink" xlink:title="basal projection" xlink:type="simple">bp</abbrev>), broad median branch (<abbrev xmlns:xlink="http://www.w3.org/1999/xlink" xlink:title="median branch" xlink:type="simple">mb</abbrev>) and lateral branch (<abbrev xmlns:xlink="http://www.w3.org/1999/xlink" xlink:title="lateral branch" xlink:type="simple">lb</abbrev>), surrounded by numerous fiber structures.</p><p><bold>Female</bold>. Same as male except as noted. Body length 1.72; habitus as in Fig. <xref ref-type="fig" rid="F6">6A, C, E</xref>. Carapace 0.69 long, 0.59 wide (Fig. <xref ref-type="fig" rid="F6">6B, D, F, H</xref>). <bold><italic>Abdomen</italic></bold>: 0.99 long, 0.59 wide. <bold><italic>Epigastric area</italic></bold> (Figs <xref ref-type="fig" rid="F6">6G</xref>, <xref ref-type="fig" rid="F10">10C</xref>): with recurved, strongly sclerotized arches (<abbrev xmlns:xlink="http://www.w3.org/1999/xlink" xlink:title="sclerotized, recurved arches" xlink:type="simple">sar</abbrev>). <bold><italic>Vulva</italic></bold> (Fig. <xref ref-type="fig" rid="F10">10D</xref>): with narrow, curved transverse sclerite (<abbrev xmlns:xlink="http://www.w3.org/1999/xlink" xlink:title="transverse sclerite" xlink:type="simple">tsc</abbrev>); with anterior slender stick-shaped sclerite (as) and posterior small globular structure (glo); transverse bars (<abbrev xmlns:xlink="http://www.w3.org/1999/xlink" xlink:title="transverse bars" xlink:type="simple">tba</abbrev>) with pair of short lateral apodemes (ap).</p></tp:treatment-sec><tp:treatment-sec sec-type="Distribution"><title>Distribution.</title><p>Known only from the type locality (Fig. <xref ref-type="fig" rid="F11">11</xref>).</p></tp:treatment-sec><tp:treatment-sec><!--Section generated to contain objects referenced in tp:taxon-treatment.--><fig id="F10" position="float" orientation="portrait"><object-id xmlns:xlink="http://www.w3.org/1999/xlink" content-type="doi" xlink:type="simple">10.3897/zookeys.1283.194474.figure10</object-id><object-id xmlns:xlink="http://www.w3.org/1999/xlink" content-type="arpha" xlink:type="simple">4F6A2F80-8EBF-59D4-A38F-F8D8BE0A613A</object-id><label>Figure 10.</label><caption><p><italic><tp:taxon-name><tp:taxon-name-part taxon-name-part-type="genus" reg="Trilacuna">Trilacuna</tp:taxon-name-part></tp:taxon-name></italic> spp. <bold>A–F</bold>. Vulvae; <bold>G–I</bold>. Male labium and endites. <bold>A, B</bold>. <italic><tp:taxon-name><tp:taxon-name-part taxon-name-part-type="genus" reg="Trilacuna">Trilacuna</tp:taxon-name-part> <tp:taxon-name-part taxon-name-part-type="species" reg="batang">batang</tp:taxon-name-part></tp:taxon-name></italic> sp. nov.; <bold>C, D</bold>. <italic><tp:taxon-name><tp:taxon-name-part taxon-name-part-type="genus" reg="Trilacuna">Trilacuna</tp:taxon-name-part> <tp:taxon-name-part taxon-name-part-type="species" reg="kangding">kangding</tp:taxon-name-part></tp:taxon-name></italic> sp. nov.; <bold>E, F</bold>. <italic><tp:taxon-name><tp:taxon-name-part taxon-name-part-type="genus" reg="Trilacuna">Trilacuna</tp:taxon-name-part> <tp:taxon-name-part taxon-name-part-type="species" reg="shennongjia">shennongjia</tp:taxon-name-part></tp:taxon-name></italic> sp. nov.; <bold>A, C, E, G–I</bold>. Ventral views; <bold>B, D, F</bold>. Dorsal views. Abbreviations: <abbrev xmlns:xlink="http://www.w3.org/1999/xlink" xlink:title="apodeme" xlink:type="simple">ap</abbrev> = apodeme; <abbrev xmlns:xlink="http://www.w3.org/1999/xlink" xlink:title="anterior sclerite" xlink:type="simple">as</abbrev> = anterior sclerite; <abbrev xmlns:xlink="http://www.w3.org/1999/xlink" xlink:title="globular structure" xlink:type="simple">glo</abbrev> = globular structure; <abbrev xmlns:xlink="http://www.w3.org/1999/xlink" xlink:title="posterior spiracle" xlink:type="simple">psp</abbrev> = posterior spiracle; <abbrev xmlns:xlink="http://www.w3.org/1999/xlink" xlink:title="sclerotized, recurved arches" xlink:type="simple">sar</abbrev> = sclerotized, recurved arches; <abbrev xmlns:xlink="http://www.w3.org/1999/xlink" xlink:title="transverse bars" xlink:type="simple">tba</abbrev> = transverse bars; <abbrev xmlns:xlink="http://www.w3.org/1999/xlink" xlink:title="transverse sclerite" xlink:type="simple">tsc</abbrev> = transverse sclerite; <abbrev xmlns:xlink="http://www.w3.org/1999/xlink" xlink:title="wing-like structure" xlink:type="simple">wls</abbrev> = wing-like structure. Scale bars: 0.1 mm.</p></caption><graphic xmlns:xlink="http://www.w3.org/1999/xlink" xlink:href="zookeys-1283-205_article-194474__-g010.jpg" id="oo_1695452.jpg" position="float" orientation="portrait" xlink:type="simple"><uri content-type="original_file" xlink:type="simple">https://binary.pensoft.net/fig/1695452</uri></graphic></fig><fig id="F11" position="float" orientation="portrait"><object-id xmlns:xlink="http://www.w3.org/1999/xlink" content-type="doi" xlink:type="simple">10.3897/zookeys.1283.194474.figure11</object-id><object-id xmlns:xlink="http://www.w3.org/1999/xlink" content-type="arpha" xlink:type="simple">ADD1DC50-89F6-5198-8E8C-E4D549F6283B</object-id><label>Figure 11.</label><caption><p>Distribution records of three new species from China. 1. <italic><tp:taxon-name><tp:taxon-name-part taxon-name-part-type="genus" reg="Trilacuna">Trilacuna</tp:taxon-name-part> <tp:taxon-name-part taxon-name-part-type="species" reg="batang">batang</tp:taxon-name-part></tp:taxon-name></italic> sp. nov.; 2. <italic><tp:taxon-name><tp:taxon-name-part taxon-name-part-type="genus" reg="Trilacuna">Trilacuna</tp:taxon-name-part> <tp:taxon-name-part taxon-name-part-type="species" reg="kangding">kangding</tp:taxon-name-part></tp:taxon-name></italic> sp. nov.; 3. <italic><tp:taxon-name><tp:taxon-name-part taxon-name-part-type="genus" reg="Trilacuna">Trilacuna</tp:taxon-name-part> <tp:taxon-name-part taxon-name-part-type="species" reg="shennongjia">shennongjia</tp:taxon-name-part></tp:taxon-name></italic> sp. nov.</p></caption><graphic xmlns:xlink="http://www.w3.org/1999/xlink" xlink:href="zookeys-1283-205_article-194474__-g011.jpg" id="oo_1695443.jpg" position="float" orientation="portrait" xlink:type="simple"><uri content-type="original_file" xlink:type="simple">https://binary.pensoft.net/fig/1695443</uri></graphic></fig></tp:treatment-sec><ref-list><ref id="B3"><mixed-citation xmlns:xlink="http://www.w3.org/1999/xlink" xlink:type="simple">Dai C, Yang T, Tong Y, Yang Z (2025c) Two new species of the genus <italic><tp:taxon-name><tp:taxon-name-part taxon-name-part-type="genus">Trilacuna</tp:taxon-name-part></tp:taxon-name></italic> Tong &amp; Li, 2007 (<tp:taxon-name><tp:taxon-name-part taxon-name-part-type="order">Araneae</tp:taxon-name-part></tp:taxon-name>, <tp:taxon-name><tp:taxon-name-part taxon-name-part-type="family">Oonopidae</tp:taxon-name-part></tp:taxon-name>) from the Nangunhe Nature Reserve, Yunnan Province, China. Biodiversity Data Journal 13(e175820): 1–10. <ext-link xlink:href="10.3897/BDJ.13.e175820" ext-link-type="doi" xlink:type="simple">https://doi.org/10.3897/BDJ.13.e175820</ext-link></mixed-citation></ref></ref-list></tp:taxon-treatment>
