# Supplementary material for: Three new species of the genus Trilacuna Tong & Li, 2007 (Araneae, Oonopidae) from China
Source: Zookeys. 2026 Jun 25;1283:205–21. doi: 10.3897/zookeys.1283.194474 (PMC13329425; doi:10.3897/zookeys.1283.194474)
Supplement: XML Treatment for Trilacuna shennongjia [file zookeys.1283.194474-treatment4.xml]

<!DOCTYPE tp:taxon-treatment
  PUBLIC "-//TaxonX//DTD Taxonomic Treatment Publishing DTD v0 20100105//EN" "tax-treatment-NSO.dtd">
<tp:taxon-treatment xmlns:tp="http://www.plazi.org/taxpub"><tp:treatment-meta><kwd-group><label>Taxon classification</label><kwd>
                <named-content content-type="kingdom">
                  <named-content content-type="taxon-name">
                    <named-content content-type="kingdom">Animalia</named-content>
                  </named-content>
                </named-content>
              </kwd><kwd>
                <named-content content-type="order">Araneae</named-content>
              </kwd><kwd>
                <named-content content-type="family">Oonopidae</named-content>
              </kwd></kwd-group><mixed-citation publication-type="journal"><person-group><name><surname>Wang</surname><given-names>Siyi</given-names></name><name><surname>Bai</surname><given-names>Shuchong</given-names></name><name><surname>Tong</surname><given-names>Yanfeng</given-names></name><name><surname>Bian</surname><given-names>Dongju</given-names></name><name><surname>Li</surname><given-names>Shuqiang</given-names></name></person-group><article-title>Three new species of the genus <italic><tp:taxon-name><tp:taxon-name-part taxon-name-part-type="genus" reg="Trilacuna">Trilacuna</tp:taxon-name-part></tp:taxon-name></italic> Tong &amp; Li, 2007 (<tp:taxon-name><tp:taxon-name-part taxon-name-part-type="order" reg="Araneae">Araneae</tp:taxon-name-part></tp:taxon-name>, <tp:taxon-name><tp:taxon-name-part taxon-name-part-type="family" reg="Oonopidae">Oonopidae</tp:taxon-name-part></tp:taxon-name>) from China</article-title><source>Zookeys</source><day>25</day><month>06</month><year>2026</year><volume>1283</volume><fpage>205</fpage><lpage>221</lpage><pub-id pub-id-type="doi">10.3897/zookeys.1283.194474</pub-id></mixed-citation></tp:treatment-meta><tp:nomenclature><tp:taxon-name><object-id xmlns:xlink="http://www.w3.org/1999/xlink" content-type="arpha" xlink:type="simple">37B45D4E-E4C1-5DBA-B50F-70B70A6C090F</object-id>
                    		<tp:taxon-name-part taxon-name-part-type="genus" reg="Trilacuna">Trilacuna</tp:taxon-name-part> <tp:taxon-name-part taxon-name-part-type="species" reg="shennongjia">shennongjia</tp:taxon-name-part>
                    	
                    		<object-id xmlns:xlink="http://www.w3.org/1999/xlink" content-type="zoobank" xlink:type="simple">https://zoobank.org/C8F15CD2-D90B-4D7E-9654-48D83AE5EA0D</object-id>
                    	</tp:taxon-name><tp:taxon-authority>Tong &amp; Li</tp:taxon-authority><tp:taxon-status xmlns:xlink="http://www.w3.org/1999/xlink" xlink:type="simple">sp. nov.</tp:taxon-status><xref ref-type="fig" rid="F7">Figs 7</xref><xref ref-type="fig" rid="F8">, 8</xref><xref ref-type="fig" rid="F9">, 9</xref><xref ref-type="fig" rid="F10">, 10E</xref><xref ref-type="fig" rid="F10">, F</xref><xref ref-type="fig" rid="F11">, I</xref></tp:nomenclature><tp:treatment-sec sec-type="Common name"><title>Common name.</title><p>神农架三窝蛛.</p><fig id="F7" position="float" orientation="portrait"><object-id xmlns:xlink="http://www.w3.org/1999/xlink" content-type="doi" xlink:type="simple">10.3897/zookeys.1283.194474.figure7</object-id><object-id xmlns:xlink="http://www.w3.org/1999/xlink" content-type="arpha" xlink:type="simple">CBC6DFD4-238B-590D-9CE4-CBAB26626F92</object-id><label>Figure 7.</label><caption><p><italic><tp:taxon-name><tp:taxon-name-part taxon-name-part-type="genus" reg="Trilacuna">Trilacuna</tp:taxon-name-part> <tp:taxon-name-part taxon-name-part-type="species" reg="shennongjia">shennongjia</tp:taxon-name-part></tp:taxon-name></italic> sp. nov. <bold>A–C, E–G</bold>. (male holotype); <bold>D, H</bold>. (paratype (<abbrev xmlns:xlink="http://www.w3.org/1999/xlink" content-type="institution" xlink:title="Shenyang Normal University" xlink:type="simple">SYNU</abbrev>-1609)). <bold>A, C, E</bold>. Habitus, dorsal, ventral and lateral views; <bold>B, D, F, H</bold>. Cephalothorax, dorsal, ventral, lateral and anterior views; <bold>G</bold>. Abdomen, ventral view; arrow shows the small hole. Scale bars: 0.4 mm.</p></caption><graphic xmlns:xlink="http://www.w3.org/1999/xlink" xlink:href="zookeys-1283-205_article-194474__-g007.jpg" id="oo_1695440.jpg" position="float" orientation="portrait" xlink:type="simple"><uri content-type="original_file" xlink:type="simple">https://binary.pensoft.net/fig/1695440</uri></graphic></fig><fig id="F8" position="float" orientation="portrait"><object-id xmlns:xlink="http://www.w3.org/1999/xlink" content-type="doi" xlink:type="simple">10.3897/zookeys.1283.194474.figure8</object-id><object-id xmlns:xlink="http://www.w3.org/1999/xlink" content-type="arpha" xlink:type="simple">EB2A4A08-C0F0-59FF-9ED1-59BF681C9047</object-id><label>Figure 8.</label><caption><p><italic><tp:taxon-name><tp:taxon-name-part taxon-name-part-type="genus" reg="Trilacuna">Trilacuna</tp:taxon-name-part> <tp:taxon-name-part taxon-name-part-type="species" reg="shennongjia">shennongjia</tp:taxon-name-part></tp:taxon-name></italic> sp. nov., male left palp. <bold>A, D</bold>. Prolateral views; <bold>B, E</bold>. Retrolateral views; <bold>C, F</bold>. Dorsal views; <bold>G, H</bold>. Bulb, prolateral and retrolateral views; <bold>I–K</bold>. Distal part of bulb, prolateral, dorsal and retrolateral views. Abbreviations: <abbrev xmlns:xlink="http://www.w3.org/1999/xlink" xlink:title="basal projection" xlink:type="simple">bp</abbrev> = basal projection; <abbrev xmlns:xlink="http://www.w3.org/1999/xlink" xlink:title="bristle-shaped lobe" xlink:type="simple">bsl</abbrev> = bristle-shaped lobe; <abbrev xmlns:xlink="http://www.w3.org/1999/xlink" xlink:title="knife-shaped lobe" xlink:type="simple">ksl</abbrev> = knife-shaped lobe; <abbrev xmlns:xlink="http://www.w3.org/1999/xlink" xlink:title="lateral branch" xlink:type="simple">lb</abbrev> = lateral branch; <abbrev xmlns:xlink="http://www.w3.org/1999/xlink" xlink:title="median branch" xlink:type="simple">mb</abbrev> = median branch. Scale bars: 0.1 mm (<bold>A–H</bold>); 0.05 mm (<bold>I–K</bold>).</p></caption><graphic xmlns:xlink="http://www.w3.org/1999/xlink" xlink:href="zookeys-1283-205_article-194474__-g008.jpg" id="oo_1695441.jpg" position="float" orientation="portrait" xlink:type="simple"><uri content-type="original_file" xlink:type="simple">https://binary.pensoft.net/fig/1695441</uri></graphic></fig><fig id="F9" position="float" orientation="portrait"><object-id xmlns:xlink="http://www.w3.org/1999/xlink" content-type="doi" xlink:type="simple">10.3897/zookeys.1283.194474.figure9</object-id><object-id xmlns:xlink="http://www.w3.org/1999/xlink" content-type="arpha" xlink:type="simple">6231B93A-ED5E-51DE-B6E9-541E908D20EF</object-id><label>Figure 9.</label><caption><p><italic><tp:taxon-name><tp:taxon-name-part taxon-name-part-type="genus" reg="Trilacuna">Trilacuna</tp:taxon-name-part> <tp:taxon-name-part taxon-name-part-type="species" reg="shennongjia">shennongjia</tp:taxon-name-part></tp:taxon-name></italic> sp. nov., female paratype. <bold>A, C, E</bold>. Habitus, dorsal, ventral and lateral views; <bold>B, D, F, H</bold>. Cephalothorax, dorsal, ventral, lateral and anterior views; <bold>G</bold>. Abdomen, ventral view; arrow shows the wing-like structure. Scale bars: 0.4 mm.</p></caption><graphic xmlns:xlink="http://www.w3.org/1999/xlink" xlink:href="zookeys-1283-205_article-194474__-g009.jpg" id="oo_1695442.jpg" position="float" orientation="portrait" xlink:type="simple"><uri content-type="original_file" xlink:type="simple">https://binary.pensoft.net/fig/1695442</uri></graphic></fig><fig id="F10" position="float" orientation="portrait"><object-id xmlns:xlink="http://www.w3.org/1999/xlink" content-type="doi" xlink:type="simple">10.3897/zookeys.1283.194474.figure10</object-id><object-id xmlns:xlink="http://www.w3.org/1999/xlink" content-type="arpha" xlink:type="simple">4F6A2F80-8EBF-59D4-A38F-F8D8BE0A613A</object-id><label>Figure 10.</label><caption><p><italic><tp:taxon-name><tp:taxon-name-part taxon-name-part-type="genus" reg="Trilacuna">Trilacuna</tp:taxon-name-part></tp:taxon-name></italic> spp. <bold>A–F</bold>. Vulvae; <bold>G–I</bold>. Male labium and endites. <bold>A, B</bold>. <italic><tp:taxon-name><tp:taxon-name-part taxon-name-part-type="genus" reg="Trilacuna">Trilacuna</tp:taxon-name-part> <tp:taxon-name-part taxon-name-part-type="species" reg="batang">batang</tp:taxon-name-part></tp:taxon-name></italic> sp. nov.; <bold>C, D</bold>. <italic><tp:taxon-name><tp:taxon-name-part taxon-name-part-type="genus" reg="Trilacuna">Trilacuna</tp:taxon-name-part> <tp:taxon-name-part taxon-name-part-type="species" reg="kangding">kangding</tp:taxon-name-part></tp:taxon-name></italic> sp. nov.; <bold>E, F</bold>. <italic><tp:taxon-name><tp:taxon-name-part taxon-name-part-type="genus" reg="Trilacuna">Trilacuna</tp:taxon-name-part> <tp:taxon-name-part taxon-name-part-type="species" reg="shennongjia">shennongjia</tp:taxon-name-part></tp:taxon-name></italic> sp. nov.; <bold>A, C, E, G–I</bold>. Ventral views; <bold>B, D, F</bold>. Dorsal views. Abbreviations: <abbrev xmlns:xlink="http://www.w3.org/1999/xlink" xlink:title="apodeme" xlink:type="simple">ap</abbrev> = apodeme; <abbrev xmlns:xlink="http://www.w3.org/1999/xlink" xlink:title="anterior sclerite" xlink:type="simple">as</abbrev> = anterior sclerite; <abbrev xmlns:xlink="http://www.w3.org/1999/xlink" xlink:title="globular structure" xlink:type="simple">glo</abbrev> = globular structure; <abbrev xmlns:xlink="http://www.w3.org/1999/xlink" xlink:title="posterior spiracle" xlink:type="simple">psp</abbrev> = posterior spiracle; <abbrev xmlns:xlink="http://www.w3.org/1999/xlink" xlink:title="sclerotized, recurved arches" xlink:type="simple">sar</abbrev> = sclerotized, recurved arches; <abbrev xmlns:xlink="http://www.w3.org/1999/xlink" xlink:title="transverse bars" xlink:type="simple">tba</abbrev> = transverse bars; <abbrev xmlns:xlink="http://www.w3.org/1999/xlink" xlink:title="transverse sclerite" xlink:type="simple">tsc</abbrev> = transverse sclerite; <abbrev xmlns:xlink="http://www.w3.org/1999/xlink" xlink:title="wing-like structure" xlink:type="simple">wls</abbrev> = wing-like structure. Scale bars: 0.1 mm.</p></caption><graphic xmlns:xlink="http://www.w3.org/1999/xlink" xlink:href="zookeys-1283-205_article-194474__-g010.jpg" id="oo_1695452.jpg" position="float" orientation="portrait" xlink:type="simple"><uri content-type="original_file" xlink:type="simple">https://binary.pensoft.net/fig/1695452</uri></graphic></fig></tp:treatment-sec><tp:treatment-sec sec-type="Type material"><title>Type material.</title><p><bold><italic>Holotype</italic></bold> China • ♂ (<abbrev xmlns:xlink="http://www.w3.org/1999/xlink" content-type="institution" xlink:title="Shenyang Normal University" xlink:type="simple">SYNU</abbrev>-900); Hubei Prov., Shennongjia Forestry District, Muyu Town, near Qingtian Ancient Tree; <named-content xmlns:xlink="http://www.w3.org/1999/xlink" content-type="dwc:verbatimCoordinates" xlink:type="simple">31°29'40.92"N, 110°22'48.59"E</named-content>, 1432 ± 8 m elev.; 19.VII.2015; leg. H. Yang &amp; H. Liu. <bold><italic>Paratypes</italic></bold> China • 1♀ (<abbrev xmlns:xlink="http://www.w3.org/1999/xlink" content-type="institution" xlink:title="Shenyang Normal University" xlink:type="simple">SYNU</abbrev>-901), Hubei Prov., Shennongjia Forestry District, Muyu Town, Guanmen Mt.; <named-content xmlns:xlink="http://www.w3.org/1999/xlink" content-type="dwc:verbatimCoordinates" xlink:type="simple">31°26'5.611"N, 110°22'45.8"E</named-content>, 1240 m elev.; 23.VII.1998; leg. Junjian He • 1♂2♀ (<abbrev xmlns:xlink="http://www.w3.org/1999/xlink" content-type="institution" xlink:title="Shenyang Normal University" xlink:type="simple">SYNU</abbrev>-1606–08), Chongqing, Chengkou Coun., Heyu Town, Xumu Vill.; <named-content xmlns:xlink="http://www.w3.org/1999/xlink" content-type="dwc:verbatimCoordinates" xlink:type="simple">31°53'56"N, 109°2'21"E</named-content>, 1475 m elev.; 16.V.2025; leg. Wang &amp; Lu • 2♂4♀ (<abbrev xmlns:xlink="http://www.w3.org/1999/xlink" content-type="institution" xlink:title="Shenyang Normal University" xlink:type="simple">SYNU</abbrev>-1609–14), Chongqing, Chengkou Coun., Dong’an Town, Chaoyang Vill.; <named-content xmlns:xlink="http://www.w3.org/1999/xlink" content-type="dwc:verbatimCoordinates" xlink:type="simple">31°47'28"N, 109°14'9"E</named-content>, 1578 m elev.; 15.V.2025; leg. Wang &amp; Lu • 1♂ (<abbrev xmlns:xlink="http://www.w3.org/1999/xlink" content-type="institution" xlink:title="Shenyang Normal University" xlink:type="simple">SYNU</abbrev>-1615), Chongqing, Chengkou Coun., Lianfeng Vill., Nacai valley; <named-content xmlns:xlink="http://www.w3.org/1999/xlink" content-type="dwc:verbatimCoordinates" xlink:type="simple">32°3'0.6540"N, 108°42'44.9580"E</named-content>, 1284 m elev.; 4.V.2025; leg. Wang et al. • 1♂2♀(<abbrev xmlns:xlink="http://www.w3.org/1999/xlink" content-type="institution" xlink:title="Shenyang Normal University" xlink:type="simple">SYNU</abbrev>-1616–18), Chongqing, Wuxi Coun., Shuangyang Town, Yintiaoling Natural Reserve, Luomadian, Huanglianchang valley; <named-content xmlns:xlink="http://www.w3.org/1999/xlink" content-type="dwc:verbatimCoordinates" xlink:type="simple">31°32'31"N, 109°51'1"E</named-content>, 1495 m elev.; 12.V.2025; leg. Wang &amp; Lu.</p></tp:treatment-sec><tp:treatment-sec sec-type="Etymology"><title>Etymology.</title><p>The specific name is a noun in apposition, derived from Shennongjia, where the holotype was collected.</p></tp:treatment-sec><tp:treatment-sec sec-type="Diagnosis"><title>Diagnosis.</title><p>The new species is similar to <italic><tp:taxon-name><tp:taxon-name-part taxon-name-part-type="genus" reg="Trilacuna">T.</tp:taxon-name-part> <tp:taxon-name-part taxon-name-part-type="species" reg="rastrum">rastrum</tp:taxon-name-part></tp:taxon-name></italic> Tong &amp; Li, 2007 in the granulate carapace and the enlarged bulb, but can be distinguished by the strongly blackened knife-shaped lobe of the bulb (vs. lacking, but with a rake-shaped protuberance; cf. Fig. <xref ref-type="fig" rid="F8">8A, I</xref> and <xref ref-type="bibr" rid="B14">Tong and Li 2007</xref>: figs 7–10) and the wing-like structure of the vulva (vs. lacking; cf. Figs <xref ref-type="fig" rid="F9">9G</xref>, <xref ref-type="fig" rid="F10">10E</xref>, <xref ref-type="fig" rid="F10">10F</xref>and <xref ref-type="bibr" rid="B14">Tong and Li 2007</xref>: fig. 6).</p></tp:treatment-sec><tp:treatment-sec sec-type="Description"><title>Description.</title><p><bold>Male. <italic>Body</italic></bold>: yellow, legs pale yellow; habitus as in Fig. <xref ref-type="fig" rid="F7">7A, C, E</xref>; body length 1.73. <bold><italic>Carapace</italic></bold> (Fig. <xref ref-type="fig" rid="F7">7B, F</xref>): 0.83 long, 0.66 wide; lateral sides granulate. <bold><italic>Eyes</italic></bold> (Fig. <xref ref-type="fig" rid="F7">7B, H</xref>): well developed; <abbrev xmlns:xlink="http://www.w3.org/1999/xlink" xlink:title="anterior lateral eyes" xlink:type="simple">ALE</abbrev> and <abbrev xmlns:xlink="http://www.w3.org/1999/xlink" xlink:title="posterior median eyes" xlink:type="simple">PME</abbrev> nearly equal size, <abbrev xmlns:xlink="http://www.w3.org/1999/xlink" xlink:title="posterior lateral eyes" xlink:type="simple">PLE</abbrev> smallest; posterior eye row recurved from above, procurved from front; <abbrev xmlns:xlink="http://www.w3.org/1999/xlink" xlink:title="anterior lateral eyes" xlink:type="simple">ALE</abbrev> separated from edge of carapace by 1.2 diameters. <bold><italic>Mouthparts</italic></bold> (Figs <xref ref-type="fig" rid="F7">7D</xref>, <xref ref-type="fig" rid="F10">10I</xref>): endites distally slightly branched. <bold><italic>Sternum</italic></bold> (Fig. <xref ref-type="fig" rid="F7">7D</xref>): surface rugose. <bold><italic>Abdomen</italic></bold> (Fig. <xref ref-type="fig" rid="F7">7A, C, E, G</xref>): 0.97 long, 0.61 wide; sperm pore situated in front of anterior spiracles; apodemes present, posterior spiracles connected by shallow groove; with small hole situated between posterior spiracles. <bold><italic>Palp</italic></bold> (Fig. <xref ref-type="fig" rid="F8">8A–K</xref>): yellow; 0.54 long (0.17, 0.12, 0.12, 0.13); femur swollen (width/length = 0.73); patella as long as tibia; cymbium about 1.1 times the length of tibia; bulb oval, stout, tapering apically; psembolus complex, with basal bristle-shaped lobe (<abbrev xmlns:xlink="http://www.w3.org/1999/xlink" xlink:title="bristle-shaped lobe" xlink:type="simple">bsl</abbrev>), basal projection (<abbrev xmlns:xlink="http://www.w3.org/1999/xlink" xlink:title="basal projection" xlink:type="simple">bp</abbrev>), strongly blackened knife-shaped lobe (<abbrev xmlns:xlink="http://www.w3.org/1999/xlink" xlink:title="knife-shaped lobe" xlink:type="simple">ksl</abbrev>), broad median branch (<abbrev xmlns:xlink="http://www.w3.org/1999/xlink" xlink:title="median branch" xlink:type="simple">mb</abbrev>) and lateral branch (<abbrev xmlns:xlink="http://www.w3.org/1999/xlink" xlink:title="lateral branch" xlink:type="simple">lb</abbrev>), surrounded by numerous fiber structures.</p><p><bold>Female</bold>. Same as male except as noted. Body length 1.88; habitus as in Fig. <xref ref-type="fig" rid="F9">9A, C, E</xref>. Carapace 0.81 long, 0.65 wide (Fig. <xref ref-type="fig" rid="F9">9B, D, F, H</xref>). <bold><italic>Abdomen</italic></bold>: 1.05 long, 0.63 wide. <bold><italic>Epigastric area</italic></bold> (Figs <xref ref-type="fig" rid="F9">9G</xref>, <xref ref-type="fig" rid="F10">10E</xref>): with recurved, strongly sclerotized arches (<abbrev xmlns:xlink="http://www.w3.org/1999/xlink" xlink:title="sclerotized, recurved arches" xlink:type="simple">sar</abbrev>); wing-like structure can be seen through the cuticle. <bold><italic>Vulva</italic></bold> (Fig. <xref ref-type="fig" rid="F10">10F</xref>): with membranous, wing-like structure (<abbrev xmlns:xlink="http://www.w3.org/1999/xlink" xlink:title="wing-like structure" xlink:type="simple">wls</abbrev>); with anterior slender stick-shaped sclerite (<abbrev xmlns:xlink="http://www.w3.org/1999/xlink" xlink:title="anterior sclerite" xlink:type="simple">as</abbrev>) and posterior small globular structure (glo); transverse bars (<abbrev xmlns:xlink="http://www.w3.org/1999/xlink" xlink:title="transverse bars" xlink:type="simple">tba</abbrev>) with pair of short lateral apodemes (ap).</p></tp:treatment-sec><tp:treatment-sec sec-type="Distribution"><title>Distribution.</title><p>Known only from the type locality (Fig. <xref ref-type="fig" rid="F11">11</xref>).</p><fig id="F11" position="float" orientation="portrait"><object-id xmlns:xlink="http://www.w3.org/1999/xlink" content-type="doi" xlink:type="simple">10.3897/zookeys.1283.194474.figure11</object-id><object-id xmlns:xlink="http://www.w3.org/1999/xlink" content-type="arpha" xlink:type="simple">ADD1DC50-89F6-5198-8E8C-E4D549F6283B</object-id><label>Figure 11.</label><caption><p>Distribution records of three new species from China. 1. <italic><tp:taxon-name><tp:taxon-name-part taxon-name-part-type="genus" reg="Trilacuna">Trilacuna</tp:taxon-name-part> <tp:taxon-name-part taxon-name-part-type="species" reg="batang">batang</tp:taxon-name-part></tp:taxon-name></italic> sp. nov.; 2. <italic><tp:taxon-name><tp:taxon-name-part taxon-name-part-type="genus" reg="Trilacuna">Trilacuna</tp:taxon-name-part> <tp:taxon-name-part taxon-name-part-type="species" reg="kangding">kangding</tp:taxon-name-part></tp:taxon-name></italic> sp. nov.; 3. <italic><tp:taxon-name><tp:taxon-name-part taxon-name-part-type="genus" reg="Trilacuna">Trilacuna</tp:taxon-name-part> <tp:taxon-name-part taxon-name-part-type="species" reg="shennongjia">shennongjia</tp:taxon-name-part></tp:taxon-name></italic> sp. nov.</p></caption><graphic xmlns:xlink="http://www.w3.org/1999/xlink" xlink:href="zookeys-1283-205_article-194474__-g011.jpg" id="oo_1695443.jpg" position="float" orientation="portrait" xlink:type="simple"><uri content-type="original_file" xlink:type="simple">https://binary.pensoft.net/fig/1695443</uri></graphic></fig></tp:treatment-sec><ref-list><ref id="B14"><mixed-citation xmlns:xlink="http://www.w3.org/1999/xlink" xlink:type="simple">Tong Y, Li S (2007) One new genus and four new species of oonopid spiders from southwest China (<tp:taxon-name><tp:taxon-name-part taxon-name-part-type="order">Araneae</tp:taxon-name-part></tp:taxon-name>: <tp:taxon-name><tp:taxon-name-part taxon-name-part-type="family">Oonopidae</tp:taxon-name-part></tp:taxon-name>). Annales Zoologici, Warszawa 57: 331–340. <ext-link xlink:href="10.11646/zootaxa.2060.1.2" ext-link-type="doi" xlink:type="simple">https://doi.org/10.11646/zootaxa.2060.1.2</ext-link></mixed-citation></ref></ref-list></tp:taxon-treatment>
